# Supplementary material for: The Regulatory Hub of Siderophore Biosynthesis in the Phytopathogenic Fungus Alternaria alternata
Source: J Fungi (Basel). 2023 Mar 29;9(4):427. doi: 10.3390/jof9040427 (PMC10146468; doi:10.3390/jof9040427)
Supplement: Supplementary file 1 [file jof-09-00427-s001.zip]

Archive with 2 entries (2 files):
- Supplementary_Fig._S1_S13.pdf
- Supplementary_Table_S1.pdf
